# Supplementary material for: Killer Immunoglobulin-Like Receptor (KIR) Centromeric-AA Haplotype Is Associated with Ethnicity and Tuberculosis Disease in a Canadian First Nations Cohort
Source: PLoS One. 2013 Jul 4;8(7):e67842. doi: 10.1371/journal.pone.0067842 (PMC3701593; doi:10.1371/journal.pone.0067842)
Supplement: Table S1 — Killer immunoglobulin-like receptor (KIR) gene frequencies in First Nations and Caucasians. (XLSX) [file pone.0067842.s001.xlsx]

## Sheet: PONE-D-13-14563R1 Table S1
	Frequency (%)			KIRs
				2DL1	2DL2	2DL3	2DL4	2DL5all	2DL5A	2DL5B	2DS1	2DS2	2DS3	1D	2DS4	2DS5	3DL1	3DL2	3DL3	3DS1	2DP1	3DP1
	Caucasian (n = 75)			74 (98.67)	45 (60.00)	67 (89.33)	75 (100.00)	32 (42.67)	26 (34.67)	31 (41.33)	27 (36.00)	46 (61.33)	22 (29.33)	64 (85.33)	57 (76.00)	14 (18.67)	73 (97.33)	75 (100.00)	75 (100.00)	26 (34.67)	75 (100.00)	75 (100.00)
	First Nations
	All (n = 93)			89 (95.70)	17 (18.28)	89 (95.70)	93 (100.00)	50 (53.76)	49 (52.69)	49 (52.69)	50 (53.76)	17 (18.28)	8 (8.42)	36 (38.71)	88 (94.62)	46 (49.46)	77 (82.80)	93 (100.00)	93 (100.00)	52 (55.91)	93 (100.00)	93 (100.00)
	Dene (n = 63)			61 (96.82)	10 (15.87)	61 (96.82)	63 (100.00)	29 (46.03)	29 (46.03)	29 (46.03)	29 (46.03)	10 (15.87)	6 (9.52)	19 (30.16)	62 (98.41)	26 (41.27)	53 (84.13)	63 (100.00)	63 (100.00)	30 (47.62)	63 (100.00)	63 (100.00)
	Cree (n = 19)			19 (100.00)	3 (15.79)	19 (100.00)	19 (100.00)	15 (78.95)	15 (78.95)	15 (78.95)	15 (78.95)	3 (15.79)	2 (10.53)	10 (52.63)	18 (94.74)	14 (73.68)	14 (73.68)	19 (100.00)	19 (100.00)	15 (78.95)	19 (100.00)	19 (100.00)
	Ojibwa (n = 11)			9 (81.82)	4 (36.36)	9 (81.82)	11 (100.00)	6 (54.55)	5 (45.45)	5 (45.45)	6 (54.55)	4 (36.36)	0 (0.00)	7 (63.64)	8 (72.73)	6 (54.55)	10 (90.91)	11 (100.00)	11 (100.00)	7 (63.64)	11 (100.00)	11 (100.00)
	P-value
	First Nations vs Caucasians			0.3821	<0.0001	0.1374	1	0.1653	0.0285	0.1635	0.029	<0.0001	0.0009	<0.0001	0.0006	<0.0001	0.0022	1	1	0.0081	1	1
	Dené vs Caucasians			0.592	<0.0001	0.1099	1	0.7327	0.222	0.6084	0.2965	<0.0001	0.0052	<0.0001	<0.0001	0.0046	0.0121	1	1	0.1637	1	1
	Cree vs Caucasians			1	0.0007	0.3519	1	0.009	0.0007	0.0044	0.0014	0.0006	0.1404	0.004	0.1077	<0.0001	0.0034	1	1	0.0007	1	1
	Ojibwa vs Caucasians			0.0419	0.1945	0.6098	1	0.5261	0.5153	1	0.3218	0.1892	0.0587	0.0947	1	0.0167	0.3402	1	1	0.0962	1	1
	Dené vs Cree			1	1	1		0.0172	0.0172	0.0172	0.0172	1	1	0.1008	0.4119	0.0182	0.3215	1	1	0.0191	1	1
	Dené vs Ojibwa			0.1027	0.2028	0.1027	1	0.7466	1	1	1	0.2028	0.5826	0.0434	0.0093	0.5152	1	1	1	0.5151	1	1
	Cree vs Ojibwa			0.1264	0.3717	0.1264	1	0.2252	0.1081	0.1081	0.1081	0.3717	0.5195	0.7084	0.1264	0.4253	0.3717	1	1	0.4172	1	1
	Significant P-values (≤ 0.05) are bolded
