# Supplementary material for: Killer Immunoglobulin-Like Receptor (KIR) Centromeric-AA Haplotype Is Associated with Ethnicity and Tuberculosis Disease in a Canadian First Nations Cohort
Source: PLoS One. 2013 Jul 4;8(7):e67842. doi: 10.1371/journal.pone.0067842 (PMC3701593; doi:10.1371/journal.pone.0067842)
Supplement: Table S2 — Killer immunoglobulin-like receptor (KIR) gene frequencies in First Nations by tuberculosis status. (XLSX) [file pone.0067842.s002.xlsx]

## Sheet: PONE-D-13-14563R1 Table S2
	Frequency (%)		KIRs
			2DL1	2DL2	2DL3	2DL4	2DL5all	2DL5A	2DL5B	2DS1	2DS2	2DS3	1D	2DS4	2DS5	3DL1	3DL2	3DL3	3DS1	2DP1	3DP1
	Tuberculosis (TB)
	All (n = 34)		34 (100.00)	4 (11.76)	34 (100.00)	34 (100.00)	18 (52.94)	18 (52.94)	18 (52.94)	18 (52.94)	4 (11.76)	2 (5.88)	9 (26.47)	34 (100.00)	17 (50.00)	28 (82.35)	34 (100.00)	34 (100.00)	19 (55.88)	34 (100.00)	34 (100.00)
	Latent (n = 14)		14 (100.00)	2 (14.29)	14 (100.00)	14 (100.00)	9 (64.29)	9 (64.29)	9 (64.29)	9 (64.29)	2 (14.29)	0 (0.00)	4 (28.57)	14 (100.00)	9 (64.29)	11 (78.57)	14 (100.00)	14 (100.00)	9 (64.29)	14 (100.00)	14 (100.00)
	Active (n = 20)		20 (100.00)	2 (10.00)	20 (100.00)	20 (100.00)	9 (45.00)	9 (45.00)	9 (45.00)	9 (45.00)	2 (10.00)	2 (10.00)	5 (25.00)	20 (100.00)	8 (40.00)	17 (85.00)	20 (100.00)	20 (100.00)	10 (50.00)	20 (100.00)	20 (100.00)
	No Tuberculosis (n = 59)		55 (93.22)	13 (22.03)	55 (93.22)	59 (100.00)	32 (54.23)	31 (52.54)	31 (52.54)	32 (54.23)	13 (22.03)	6 (10.17)	27 (45.76)	54 (91.53)	29 (49.15)	49 (83.05)	59 (100.00)	59 (100.00)	33 (55.93)	59 (100.00)	59 (100.00)
	P-value
	TB vs No TB		0.2927	0.273	0.2927	1	1	1	1	1	0.273	0.7058	0.0795	0.1543	1	1	1	1	1	1	1
	Latent TB vs No TB		1	1	1	1	0.7762	0.5542	0.5542	0.7762	1	0.5883	0.3682	0.5758	0.38	0.7048	1	1	0.765	1	1
	Active TB vs No TB		0.567	1	0.5673	1	0.6059	0.612	0.612	0.6059	1	1	0.1208	0.3221	0.6059	1	1	1	0.7958	1	1
	Actve TB vs Latent TB		1	1	1	1	0.4998	0.3151	0.3151	0.4998	1	0.5009	1	1	0.296	0.6722	1	1	0.4953	1	1
	Significant P-values (≤ 0.05) are bolded
